# Supplementary material for: Dynamics of the Epigenome, Microbiome, and Metabolome in Relation to Early Adiposity in the Maternal–Infant Axis: Protocol for a Prospective, Observational Pilot Study in the Spanish NEMO Cohort
Source: J Clin Med. 2025 Sep 23;14(19):6694. doi: 10.3390/jcm14196694 (PMC12525363; doi:10.3390/jcm14196694)
Supplement: Supplementary file 1 [file jcm-14-06694-s001.zip]

Archive with 1 entries (1 files):
- jcm-3801008-supplementary.pdf
